# Supplementary material for: Predominance of Dengue Virus Serotype-1/Genotype-I in Eastern and Southeastern Ethiopia
Source: Viruses. 2024 Aug 21;16(8):1334. doi: 10.3390/v16081334 (PMC11359325; doi:10.3390/v16081334)
Supplement: Supplementary file 1 [file viruses-16-01334-s001.zip]

Archive with 3 entries (3 files):
- Figure S1.pdf.pdf
- Figure S2.pdf.pdf
- Tables S1-S5.pdf
